# Supplementary material for: Correction: The CLOSED trial; CLOnidine compared with midazolam for SEDation of paediatric patients in the intensive care unit: study protocol for a multicentre randomised controlled trial
Source: BMJ Open. 2017 Nov 8;7(11):e016031corr1. doi: 10.1136/bmjopen-2017-016031corr1 (PMC5695403; doi:10.1136/bmjopen-2017-016031corr1)
Supplement: Supplementary file 1 [file bmjopen-2017-016031corr1supp001.xlsx]

## Sheet: Cons_List_Pub_07-09-17
Consortium List for Publications
Title (e.g. Prof, Dr, ...)	Degree (e.g. MD, PhD, ...)	Name	First Name	Email Address	Affiliation (Department and Institution)	Beneficiary	Country
Assoc Prof Dr	PhD	Neubert	Antje	antje.neubert@uk-erlangen.de	Department of Paediatrics and Adolescent Medicine, University Hospital Erlangen	UKER	Germany
Prof Dr Dr hc	MD, PhD	Rascher	Wolfgang	wolfgang.rascher@uk-erlangen.de	Department of Paediatrics and Adolescent Medicine, University Hospital Erlangen	UKER	Germany
Dr	MD, MBA	Gebhardt	Bernd	bernd.gebhardt.extern@uk-erlangen.de	Center for Clinical Studies, University Hospital Erlangen	UKER	Germany
Prof Dr	MD	Trollmann	Regina	regina.trollmann@uk-erlangen.de	Department of Paediatrics and Adolescent Medicine, University Hospital Erlangen	UKER	Germany
Dr	MD	Maas	Stefanie	stefanie.maas@uk-erlangen.de	Center for Clinical Studies, University Hospital Erlangen	UKER	Germany
Prof Dr	PhD, MBA	Dörje	Frank	frank.doerje@uk-erlangen.de	Hospital Pharmacy, University Hospital Erlangen	UKER	Germany
	MPharm	Heimke-Brinck	Ralph	ralph.heimke-brinck@uk-erlangen.de	Hospital Pharmacy, University Hospital Erlangen	UKER	Germany
	MPharm	Baum	Eva	eva.baum@uk-erlangen.de	Hospital Pharmacy, University Hospital Erlangen	UKER	Germany
Assoc Prof Dr	MD	Völkl	Thomas M.K.	thomas.voelkl@uk-erlangen.de	Department of Paediatrics and Adolescent Medicine, University Hospital Erlangen	UKER	Germany
Dr	MD	Lubig	Julia	julia.lubig@uk-erlangen.de	Department of Paediatrics and Adolescent Medicine, University Hospital Erlangen	UKER	Germany
	MPharm	Botzenhardt	Sebastian	sebastian.botzenhardt@uk-erlangen.de	Department of Paediatrics and Adolescent Medicine, University Hospital Erlangen	UKER	Germany
	BBA	Torau	Maxi	maxi.torau@uk-erlangen.de	Department of Paediatrics and Adolescent Medicine, University Hospital Erlangen	UKER	Germany
	MPharm	Toni	Irmgard	irmgard.toni@uk-erlangen.de	Department of Paediatrics and Adolescent Medicine, University Hospital Erlangen	UKER	Germany
Assoc Prof Dr	MD	Ganslandt	Thomas	thomas.ganslandt@uk-erlangen.de	Medical Centre for Information and Communication Technology, University Hospital Erlangen	UKER	Germany
Dr	PhD	Tuleu	Catherine	c.tuleu@ucl.ac.uk	Department of Pharmaceutics, School of Pharmacy	UCL	UK
Dr	PhD	Joseph F	Standing	j.standing@ucl.ac.uk	Institute of Child Health	UCL	UK
Dr	PhD	Sara	Hanning	s.hanning@ucl.ac.uk	Department of Pharmaceutics, School of Pharmacy	UCL	UK
Dr	MD, PhD	Yucheng	Sheng	yucheng.sheng@ucl.ac.uk	Department of Pharmaceutics, School of Pharmacy	UCL	UK
Dr	PhD	Orlu Gul	Mine	m.gul@ucl.ac.uk	Department of Pharmaceutics, School of Pharmacy	UCL	UK
Dr	PhD	Conroy	Susan	susan.conroy@therakind.com	Therakind Ltd	Therakind	UK
Dr	PhD	Roberts	Deborah	deborah.roberts@therakind.com	Therakind Ltd	Therakind	UK
	BSc, MBA	Rawcliffe	Louise	louise.rawcliffe@therakind.com	Therakind Ltd	Therakind	UK
	HNC (Chem)	Winslade	Jackie	jackie.winslade@therakind.com	Therakind Ltd	Therakind	UK
Prof Dr	MD, PhD	Tibboel	Dick	d.tibboel@erasmusmc.nl	Intensive Care and Department of Pediatric Surgery	EMC	The Netherlands
Dr	PhD	Van Dijk	Monique	m.vandijk.3@erasmusmc.nl	Intensive Care and Department of Pediatric Surgery	EMC	The Netherlands
Dr	MD, PhD	De Wildt	Saskia	s.dewildt@erasmusmc.nl	Intensive Care and Department of Pediatric Surgery	EMC	The Netherlands
	MD	Baarslag	Manuel	m.baarslag@erasmusmc.nl	Intensive Care and Department of Pediatric Surgery	EMC	The Netherlands
	MEcon	Bonifazi	Donato	db@benzifoundation.org	Gianni Benzi Pharmacological Research Foundation	FGB	Italy
Eng	MEng	Bonifazi	Fedele	fb@benzifoundation.org	Gianni Benzi Pharmacological Research Foundation	FGB	Italy
Prof	MD, PhD	Ceci	Adriana	adriceci.uni@gmail.com	Gianni Benzi Pharmacological Research Foundation	FGB	Italy
Dr	PharmD, PhD	Giannuzzi	Viviana	vg@benzifoundation.org	Gianni Benzi Pharmacological Research Foundation	FGB	Italy
	M.A.	Lupo	Mariangela	ml@benzifoundation.org	Gianni Benzi Pharmacological Research Foundation	FGB	Italy
Prof	MD, PhD	Lönnqvist	Per-Arne	per-arne.lonnqvist@ki.se	Karolinska Institutet/Karolinska University Hospital	KI	Sweden
Dr	MD, PhD	Larsson	Peter	peter.larsson@sll.se	Karolinska University Hospital	KI	Sweden
Dr	MD, PhD	Berner	Jonas	jonas.berner@sll.se	Karolinska University Hospital	KI	Sweden
Dr	MD, PhD	Fenhammar	Johan	johan.fenhammar@karolinska.se	Karolinska University Hospital	KI	Sweden
Dr	MD, PhD	Andersson	Andréas	andreas.andersson@karolinska.se	Karolinska University Hospital	KI	Sweden
Prof Dr	PhD	Lutsar	Irja	irja.lutsar@ut.ee	Department of Microbiology	UTARTU	Estonia
Dr	PhD	Metsvaht	Tuuli	tuuli.metsvaht@kliinikum.ee	Department of Microbiology	UTARTU	Estonia
	PhD	Kipper	Karin	karin.kipper@ut.ee	Department of Chemistry	UTARTU	Estonia
Dr	MD, PhD	Pokorna	Paula	pokornakarlov@seznam.cz	Department of Pediatrics General Faculty Hospital Prague, First Faculty of Medicine Charles Universtity	CUNI	Czech Republic
Bac	Bac, Mgr	Baskova	Martina	baskova.mensikova@gmail.com	Department of Pediatrics General Faculty Hospital Prague	CUNI	Czech Republic
Dr	MD	Černá	Olga	Olga.Cerna@vfn.cz	Department of Pediatrics General Faculty Hospital Prague, First Faculty of Medicine Charles Universtity	CUNI	Czech Republic
Dr	MD, PhD	Vobruba	Václav	vaclav.vobruba@vfn.cz	Department of Pediatrics General Faculty Hospital Prague, First Faculty of Medicine Charles Universtity	CUNI	Czech Republic
	MD	Nijnuis	Marianne	m.nijnuis@vsop.nl	Vereniging Samenwerkende Ouder- En Patientenorganisaties	VSOP	The Netherlands
	MSc	Karsenberg	Kim	k.karsenberg@vsop.nl	Vereniging Samenwerkende Ouder- En Patientenorganisaties	VSOP	The Netherlands
Dr	PhD	Oosterwijk	Cor	c.oosterwijk@vsop	Vereniging Samenwerkende Ouder- En Patientenorganisaties	VSOP	The Netherlands
Prof	MD, PhD	Rossi	Paolo	paolo.rossi@opbg.net	Bambino Gesù Children's Hospital, DPUO	OPBG	Italy
Dr	MD, PhD	Simonetti	Alessandra	alessandra.simonetti@opbg.net	Bambino Gesù Children's Hospital, Clinical Trial Center	OPBG	Italy
Dr	MD	Stoppa	Francesca	francesca.stoppa@opbg.net	Bambino Gesù Children's Hospital, Emergency Department	OPBG	Italy
Dr	MD	Livadiotti	Susanna	susanna.livadiotti@opbg.net	Bambino Gesù Children's Hospital, Clinical Trial Center	OPBG	Italy
Dr	MD, PhD	Pontrelli	Giuseppe	giuseppe.pontrelli@opbg.net	Bambino Gesù Children's Hospital, Clinical Trial Center	OPBG	Italy
Assoc Prof Dr	MB ChB, PhD, Dip Obstet, FANZCA, FJFICM	Anderson	Brian Joseph	briana@adhb.govt.nz	Auckland Children's Hospital, Auckland	ISAB	New Zealand
Prof	MB,BChir(Cantab), MD(Bristol), FRLA	Wolf	Andrew	awolfbch@aol.com	University Hospitals Bristol, Britsol	ISAB	UK
Prof Dr	PhD	de Beaufort	Inez	i.debeaufort@erasmusmc.nl	Erasmus Medical Center, Department of Medical Ethics and Philosophy of medicine, Rotterdam	ISAB	The Netherlands
